# Supplementary material for: Discovery and mechanism-guided engineering of BHET hydrolases for improved PET recycling and upcycling
Source: Nat Commun. 2023 Jul 13;14:4169. doi: 10.1038/s41467-023-39929-w (PMC10344914; doi:10.1038/s41467-023-39929-w)
Supplement: Supplementary file 4 — Source Data [file 41467_2023_39929_MOESM4_ESM.xlsx]

## Sheet: Fig.1c-e
	Group A			Group B			Group C			Group D			Group E			Group F			Group G
1	40.23	34.22	53.68	0	0	0	50.23	62.67	50.54	55.54	48.1	65.03	55.98	40.3	62.54	68.88	59	68.08	50.7	62.41	48.86
2	0	0	0	0	0	0	53.48	46.25	66.47	0	0	0	0	0	0	0	0	0	0	0	0
3	0	0	0	0	0	0	67.4	53	49.97	0	0	0	0	0	0	0	0	0	33.38	26.98	29.88
4	0	0	0	0	0	0	0	0	0	0	0	0	54.52	48.04	51.97	0	0	0	0	0	0
5	0	0	0	0	0	0	0	0	0	0	0	0	0	0	0	0	0	0	0	0	0
6	63.12	53.98	50.75	43.02	32.76	56.16	43.26	48.21	35.91	79.23	64.5	75.42	66.1	62.48	72.27	40.42	55.09	51.85	0	0	0
7	0	0	0	52.37	44.3	61.61	0	0	0	57.66	49.3	71.99	0	0	0	0	0	0	0	0	0
8	0	0	0	66.89	49.82	83.89	0	0	0	0	0	0	55.34	62	48.65	0	0	0	0	0	0
9	0	0	0	55.16	49.3	56.04	78.92	88.3	93.57	99.5	86.37	89.59	0	0	0	77.35	58.02	47.6	0	0	0
10	0	0	0	35.88	26.92	44.48	46.19	37.6	43.92	0	0	0	0	0	0	0	0	0	88.45	75.99	110.96

## Sheet: Fig.2d-e 
BsEst	BHET			MHET			TPA
0	5	5	5	0	0	0	0	0	0
3	0	0.1	0.24	3.15	3.32	2.99	1.85	1.99	1.783
6	0	0	0	1.328	1.56	1.201	3.672	3.55	3.78
9	0	0	0	0.124	0.1	0.088	4.83	4.91	4.802
12	0	0	0	0	0	0	5	4.87	5
24	0	0	0	0	0	0	5	4.95	5.12
Chry	BHET			MHET			TPA
0	5	5	5	0	0	0	0	0	0
3	3.516	3.85	3.63	1.442	1.67	1.302	0	0	0
6	2.6	2.82	2.542	2.52	2.23	2.48	0.07	0.12	0.07
9	0.5	0.69	0.576	2.426	2.32	2.67	2.074	1.97	2.24
12	0	0	0	1.032	0.98	1.23	4.326	4.09	3.79
24	0	0	0	0.72	0.47	0.55	4.5	4.65	4.26

## Sheet: Fig.2c
	BsEst	ChryBHETase	PETase	MHETase	Bs2Est	BSLA	TfCa
BsEst	100
ChryBHETase	26.43	100
PETase	14.13	12.41	100
MHETase	12.22	14.31	8.27	100
Bs2Est	95.7	25.55	14.13	12.26	100
BSLA	19.23	13.18	7.14	15.93	18.68	100
TfCa	36.47	24.66	14.13	12.85	37.62	18.68	100

## Sheet: Fig.2h-i
ChryBHETase								BsEst									BsEst	BsEst	ChryBHETase	ChryBHETase
Residue	Without BHET			With BHET				Residue	Without BHET			With BHET					22	1	47	0
1	8.379	7.878	5.308	6.986	7.333	3.627		1	6.008	5.513	5.785	4.517	6.23	2.031			18	1	43	0
2	7.73	6.937	4.689	5.826	5.896	2.512		2	2.724	2.451	5.087	2.643	3.611	1.484			19	0	51	0
3	5.971	7.106	4.069	6.306	4.661	2.148		3	2.028	1.872	4.347	2.278	2.669	1.377			18	0	49	0
4	5.087	6.273	3.334	5.108	3.355	2.326		4	1.675	1.544	3.28	1.772	2.406	1.528			21	0	45	0
5	5.021	4.914	2.782	5.208	4.074	2.52		5	1.369	1.318	1.87	1.436	1.635	1.535			17	0	44	0
6	3.214	4.055	3.132	3.36	3.655	2.304		6	1.22	1.066	1.342	1.127	1.158	1.211			21	0	49	0
7	1.979	3.429	2.463	1.76	2.37	2.432		7	1.42	1.423	1.58	1.445	1.414	1.49			18	0	46	0
8	2.129	2.192	2.06	2.375	1.519	2.006		8	1.191	1.345	1.403	1.575	1.293	1.652			16	0	50	0
9	1.6	1.603	1.742	1.857	1.532	1.578		9	1.332	1.604	1.924	2.446	1.894	2.018			19	0	52	0
10	1.769	1.783	1.602	1.648	1.363	1.626		10	1.503	1.449	1.833	2.518	1.67	1.623			19	0	56	0
11	1.592	1.161	1.379	1.348	1.338	1.242		11	1.189	1.103	1.29	1.594	1.307	1.256			18	0	54	0
12	1.873	1.352	1.701	1.193	1.465	1.889		12	1.461	1.275	1.628	1.441	1.592	1.332			18	0	54	0
13	2.444	2.249	2.461	2.133	2.272	2.001		13	1.317	1.289	1.387	1.199	1.291	1.106			18	0	54	0
14	0.903	0.877	1.361	0.864	0.927	0.878		14	1.36	1.36	1.882	1.394	1.705	1.196			17	0	52	0
15	0.964	1.04	1.79	0.91	1.048	0.944		15	1.119	0.944	1.709	1.003	1.513	0.968			19	0	54	0
16	0.902	1.312	2.213	0.828	1.04	0.83		16	1.413	1.339	1.803	1.031	1.707	0.99			15	0	52	0
17	0.973	0.916	1.48	0.821	0.963	0.846		17	2.175	1.455	2.35	1.438	2.132	1.296			16	0	55	0
18	1.443	1.09	1.411	1.122	1.262	1.109		18	2.205	1.754	3.685	2.166	1.951	1.271			16	0	46	0
19	1.028	0.951	1.327	1.049	1.261	1.075		19	3.052	2.314	3.343	2.583	2.463	1.968			14	0	49	0
20	0.976	0.908	1.042	0.906	1.071	0.983		20	1.656	1.612	1.682	1.61	1.546	1.168			17	0	47	0
21	0.976	0.828	0.908	0.86	0.784	0.853		21	1.218	1.255	1.413	1.381	1.317	1.124			16	0	46	0
22	1.114	1.042	1.196	1.165	1.009	1.183		22	1.524	1.043	1.233	1.317	1.298	0.878			15	0	50	0
23	1.924	1.69	1.554	1.429	1.191	1.411		23	0.908	1.005	1.332	1.013	1.527	0.831			18	0	47	0
24	1.447	1.387	1.748	1.162	1.107	1.175		24	0.724	0.76	0.982	0.831	0.92	0.814			18	0	46	0
25	2.342	2.359	2.106	1.805	1.88	1.957		25	0.852	1.129	1.331	1.054	0.9	0.942			18	0	51	0
26	1.452	1.271	1.742	1.06	1.015	0.918		26	0.676	0.824	0.976	0.821	0.669	0.784			17	0	47	0
27	1.451	1.246	1.068	1.118	1.06	1.016		27	0.71	0.812	1.04	0.801	0.827	0.737			17	0	42	0
28	1.263	0.961	1.021	1.079	0.847	1.14		28	0.886	0.87	1.174	1.043	0.828	0.995			15	0	48	0
29	1.455	1.512	1.61	1.719	1.723	1.632		29	0.947	0.918	1.267	1.401	0.863	1.694			19	0	45	0
30	0.861	0.673	0.815	0.724	0.646	0.617		30	0.88	0.782	1.108	1.218	0.85	1.06			19	0	47	0
31	1.223	1.125	1.341	1.333	1.075	1.203		31	1.818	1.272	1.874	1.86	1.286	1.608			16	0	46	0
32	0.756	1.34	1.659	1.781	0.836	1.243		32	1.368	0.91	1.521	1.421	0.909	1.384			20	1	47	0
33	0.907	0.998	1.101	0.936	1.008	1.032		33	2.118	0.99	1.751	1.17	0.897	1.69			17	0	43	0
34	1.056	1.368	2.496	1.201	1.53	1.589		34	1.876	1.447	2.071	1.447	1.095	2.192			21	0	38	0
35	0.597	0.761	1.599	0.542	1.063	0.706		35	1.566	1.408	1.904	1.283	1.075	2.633			25	0	51	0
36	0.72	0.666	1.047	0.545	0.921	0.797		36	2.081	2.531	2.694	2.187	1.922	3.985			24	0	51	0
37	1.82	2.127	3.152	1.593	1.915	1.936		37	2.415	1.482	2.296	2.142	1.176	3.014			22	0	48	0
38	1.406	1.467	1.78	0.681	0.999	1.196		38	1.837	1.207	2.155	1.396	1.118	2.08			21	0	43	0
39	1.313	2.123	2.503	1.644	1.977	1.903		39	1.735	0.858	1.823	1.017	0.847	2.126			22	0	46	0
40	2.314	1.942	2.628	1.446	1.737	2.71		40	1.821	1.311	1.908	1.483	1.166	2.168			25	0	49	0
41	2.036	0.986	2.513	0.996	1.197	1.635		41	1.468	0.796	1.671	1.344	0.772	1.46			22	0	46	0
42	1.576	1.443	2.041	1.467	1.215	1.297		42	1.209	0.908	1.412	1.667	0.771	1.793			16	0	44	0
43	1.614	1.404	1.751	1.043	1.351	1.177		43	1.823	1.391	1.701	2.054	1.289	1.959			22	0	47	0
44	0.937	0.879	1.228	0.712	0.9	0.888		44	1.209	1.221	1.446	1.68	1.102	1.24			17	0	46	0
45	1.417	1.389	2.52	1.223	1.676	1.248		45	1.134	1.148	1.572	1.72	1.471	1.274			16	0	47	0
46	0.815	1.227	2.219	1.203	1.127	1.123		46	2.226	2.233	2.501	2.588	2.064	2.005			21	0	44	0
47	0.849	1.355	1.87	2.281	1.129	1.252		47	1.676	1.686	1.815	1.857	1.825	1.723			18	0	52	0
48	0.972	1.668	2.228	2.284	1.054	1.766		48	3.013	1.412	2.561	2.802	1.892	1.955			16	0	58	0
49	2.357	2.859	3.377	3.195	3.052	2.902		49	2.642	1.781	2.723	1.984	2.427	2.482			15	0	59	0
50	1.122	1.357	2.678	1.343	1.221	1.383		50	1.999	1.64	2.208	1.96	2.128	1.998			15	0	54	0
51	1.408	1.839	3.01	3.314	1.942	3.72		51	1.465	1.389	1.86	1.668	1.532	1.413			16	0	51	0
52	1.736	2.356	2.848	2.517	1.788	4.145		52	1.553	1.377	1.913	1.519	1.433	1.411			13	0	46	0
53	1.942	1.748	2.056	2.167	1.781	2.135		53	1.378	1.409	2.032	1.488	1.477	1.324			17	0	49	0
54	1.899	2.081	2.619	2.919	1.594	2.144		54	0.936	1.064	1.476	0.969	1.051	0.852			22	0	50	0
55	1.471	1.574	1.803	2.361	1.399	2.028		55	1.085	1.16	1.55	1.116	1.159	0.961			18	0	52	0
56	1.283	1.645	1.629	2.013	1.31	1.776		56	0.947	1.293	1.604	1.322	0.964	1.035			20	0	48	0
57	1.71	2.246	2.298	2.348	1.66	2.263		57	1.347	2.125	2.923	2.408	1.245	2.984			21	0	47	0
58	1.694	1.764	1.935	1.241	2.249	2.837		58	1.109	1.391	1.426	1.423	1.006	1.18			17	0	49	0
59	1.35	1.251	1.245	0.972	1.4	1.447		59	1.014	1.242	1.565	1.522	1.053	1.111			16	0	50	0
60	1.036	0.963	1.108	0.925	1.252	1.044		60	1.014	1.253	1.498	1.351	1.116	1.246			14	0	49	0
61	1.196	0.878	1.101	0.87	1.037	1.097		61	0.887	1.278	1.338	0.867	0.932	1.133			13	0	48	0
62	1.142	0.868	1.16	0.771	1.016	1.159		62	0.89	1.531	1.213	0.888	0.843	0.989			16	0	46	0
63	1.194	0.852	0.983	0.781	0.978	1.323		63	0.92	1.963	1.266	0.862	0.864	1.038			14	0	48	0
64	1.314	1.145	1.048	0.922	0.911	1.358		64	1.15	2.447	1.478	1.353	1.234	1.172			18	0	57	0
65	2.281	1.393	1.454	1.673	1.496	1.867		65	1.342	2.823	1.904	2.139	1.505	1.492			17	0	50	0
66	2.027	2.143	1.877	1.48	1.772	2.359		66	1.62	3.18	2.615	2.702	2.07	1.826			17	0	48	0
67	1.933	1.38	1.431	1.155	1.6	2.294		67	1.603	2.608	3.21	2.626	1.879	1.773			17	0	49	0
68	2.423	1.847	1.656	1.718	1.754	2.628		68	1.296	1.909	1.926	2.251	1.683	1.431			15	0	48	0
69	2.173	2.175	2.188	2.169	1.91	1.976		69	1.475	2.323	2.235	2.663	1.982	1.579			18	0	50	0
70	1.805	2.045	1.983	1.861	1.831	1.81		70	1.865	2.755	3.78	2.912	2.571	1.882			16	0	53	0
71	1.887	2.133	1.765	1.589	1.886	2.248		71	1.727	2.289	2.829	2.642	2.722	1.667			18	0	48	0
72	2.636	3.047	2.915	2.414	2.733	3.564		72	1.937	2.84	1.896	2.903	3.06	1.638			17	1	44	0
73	2.056	3.245	1.655	1.646	2.253	2.027		73	1.927	2.29	2.62	3.263	2.711	2.061			16	0	54	0
74	1.711	2.676	1.486	1.384	2.12	1.399		74	2.545	3.048	3.413	3.423	3.371	2.685			15	0	54	0
75	2.323	2.388	1.715	1.721	2.1	1.935		75	1.844	2.377	2.281	2.565	2.026	1.856			13	0	57	0
76	3.07	3.339	2.287	2.439	2.259	2.523		76	1.426	1.921	1.797	2.224	1.576	1.408			18	0	56	0
77	1.796	2.151	1.971	1.593	2.094	2.457		77	2.54	2.727	2.683	3.289	2.604	2.746			15	0	56	0
78	1.667	2.37	2.449	1.701	3.568	3.18		78	1.136	1.644	1.33	1.594	1.065	1.301			16	1	54	0
79	1.941	2.004	2.102	1.543	3.346	3.141		79	1.128	1.136	1.282	1.538	0.984	1.325			13	0	54	0
80	2.33	2.562	2.709	1.59	4.488	3.802		80	1.315	1.473	1.711	1.851	1.399	1.566			16	1	53	0
81	1.78	2.021	2.601	1.803	3.537	3.033		81	1.432	1.385	1.637	1.664	1.226	1.743			44	0	47	0
82	1.637	1.606	1.435	1.287	1.843	1.471		82	0.947	0.926	1.409	1.246	0.813	1.243			43	0	43	0
83	1.519	1.41	1.476	1.121	1.783	1.585		83	1.107	0.938	1.261	1.137	0.873	1.515			40	0	41	0
84	1.248	0.91	0.993	0.877	1.244	1.231		84	0.847	0.983	1.202	1.115	0.761	1.007			41	0	51	0
85	1.164	1.07	1.216	0.969	1.117	1.391		85	0.784	0.975	1.07	0.828	0.905	0.886			41	0	48	0
86	1.586	1.754	1.755	1.334	1.643	1.919		86	0.59	0.727	1.039	0.738	0.611	0.727			38	0	44	0
87	1.212	1.231	1.556	0.87	0.979	1.63		87	0.567	0.645	0.803	0.619	0.563	0.618			40	0	49	0
88	0.772	0.925	1.508	0.691	0.722	0.913		88	1.029	1.114	1.312	1.052	1.409	0.695			45	0	41	0
89	0.837	0.944	1.446	0.715	1.04	0.966		89	0.755	0.748	1.021	0.814	0.75	0.681			42	0	42	0
90	0.778	1.007	1.824	0.778	0.929	0.802		90	0.98	0.921	1.173	0.974	0.906	0.812			45	0	47	0
91	0.816	0.946	1.023	0.759	0.945	0.9		91	2.193	2.062	1.866	1.853	1.799	1.314			45	0	51	0
92	0.818	0.764	0.834	0.794	0.643	0.615		92	2.575	2.046	2.256	1.498	2.326	1.456			40	0	44	0
93	0.705	0.613	0.619	0.691	0.669	0.577		93	3.872	3.927	2.701	2.026	2.379	1.471			29	0	51	0
94	0.718	0.636	0.606	0.801	0.964	0.574		94	2.83	2.612	1.994	1.97	2.405	1.439			45	0	45	0
95	1.145	1.277	1.067	1.131	1.054	0.848		95	3.205	2.997	2.629	3.444	3.412	2.496			35	0	43	0
96	0.879	0.812	0.71	1.032	0.826	0.753		96	2.082	2.376	1.692	2.275	1.734	1.348			37	0	41	0
97	1.824	1.643	1.707	1.356	1.39	1.218		97	0.961	1.024	1.143	1.092	0.871	0.994			36	0	41	0
98	2.262	3.071	2.648	2.055	1.512	2.567		98	0.746	0.746	0.882	0.745	0.747	0.758			36	0	40	0
99	2.006	4.685	1.549	1.353	1.743	1.098		99	0.623	0.634	0.694	0.585	0.655	0.689			42	0	42	0
100	2.69	2.844	2.605	2.281	2.038	1.985		100	1.048	0.913	1.019	1.211	1.006	1.086			44	0	39	0
101	3.218	3.397	3.321	2.156	2.989	1.994		101	0.575	0.755	0.733	0.664	0.618	0.723			41	0	42	0
102	3.151	3.132	2.679	2.81	2.9	1.852		102	0.627	0.776	1.211	0.793	0.628	1.186			41	0	42	0
103	2.62	2.317	2.732	2.432	2.47	1.445		103	0.882	1.239	1.124	1.279	1.067	0.992			41	0	44	0
104	2.934	1.849	2.338	2.07	2.351	0.989		104	0.711	1.073	1.621	0.917	1.041	0.781			41	0	46	0
105	1.055	0.846	1.026	1.151	1.182	0.782		105	0.81	1.098	1.107	1.084	1.363	1.216			45	0	50	0
106	0.778	0.79	0.802	0.841	0.769	0.598		106	1.277	1.243	0.978	0.854	1.209	0.888			47	0	45	0
107	0.637	0.633	0.65	0.645	0.626	0.549		107	1.474	0.944	0.82	0.874	1.241	0.99			47	0	45	0
108	0.809	0.864	0.845	1.031	0.738	0.864		108	1.406	1.107	1.143	1.117	1.128	1.626			49	0	48	0
109	0.601	0.547	0.556	0.53	0.532	0.49		109	1.516	1.993	1.996	1.453	2.021	1.339			38	0	48	0
110	1.443	1.068	0.789	0.949	1.197	0.836		110	1.276	1.564	1.838	1.14	1.139	1.223			40	0	51	0
111	0.961	0.743	0.734	0.801	0.837	1.052		111	1.031	1.231	1.717	1.002	0.986	1.157			41	0	45	0
112	1.495	0.958	1.118	0.584	0.87	1.026		112	1.524	1.11	1.588	1.202	1.388	1.7			44	0	50	0
113	1.381	0.817	0.913	0.915	1.016	1.079		113	1.558	1.103	2.126	1.38	1.84	1.802			41	0	45	0
114	1.361	0.66	0.808	0.754	1.003	1.006		114	1.993	1.696	2.731	1.725	1.933	1.334			43	0	38	0
115	1.28	0.791	0.968	0.92	1.196	1.458		115	1.809	1.778	2.661	1.444	1.563	1.319			34	0	42	0
116	1.215	1.23	1.424	1.181	1.315	1.046		116	1.868	1.564	2.252	1.323	1.627	1.242			37	0	45	0
117	1.34	1.075	1.115	1.108	1.386	1.33		117	1.928	1.904	2.013	1.552	1.921	1.957			35	0	48	0
118	1.267	1.041	1.158	0.947	1.356	1.468		118	1.675	2.372	2.013	1.677	1.722	1.574			35	0	48	0
119	1.083	1.263	1.019	1.005	0.924	1.162		119	1.376	1.256	1.647	1.682	1.277	1.455			44	0	52	0
120	1.839	2.158	1.26	1.118	1.419	1.482		120	0.868	0.928	1.4	1.816	1.106	0.915			40	0	52	0
121	1.287	1.623	1.147	1.197	1.323	1.824		121	1.043	1.086	1.524	1.815	1.487	0.961			43	0	50	0
122	1.323	1.884	1.403	1.253	1.64	1.308		122	1.718	1.698	1.842	1.56	2.048	1.628			34	0	53	0
123	1.491	1.986	1.156	1.14	1.272	1.09		123	0.89	1.004	1.351	1.641	1.094	1.081			33	0	50	0
124	1.67	1.632	0.927	0.982	1.162	0.905		124	0.929	0.911	1.278	1.306	1.179	0.771			36	0	45	0
125	1.826	2.313	0.82	0.926	1.281	0.789		125	1.157	1.11	1.452	1.229	1.493	1.064			27	0	54	0
126	1.685	2.067	0.844	1.051	1.203	0.833		126	1.552	1.654	2.272	1.828	2.039	1.429			35	0	45	0
127	1.7	1.514	0.909	1.286	1.486	0.859		127	1.362	1.241	1.325	0.968	1.13	1.048			35	0	52	0
128	1.411	1.157	0.755	0.975	1.276	0.69		128	1.361	1.629	1.658	1.349	1.289	1.305			41	0	50	0
129	1.618	1.257	0.87	1.489	1.457	0.822		129	0.836	0.806	1.064	0.932	0.954	0.943			38	0	47	0
130	1.656	1.569	0.98	1.988	1.808	1.233		130	0.886	0.942	1.047	0.85	0.874	0.807			36	0	50	0
131	1.194	1.033	0.835	1.371	1.063	0.811		131	0.669	0.661	0.881	0.638	0.639	0.664			37	0	43	0
132	1.373	1.009	0.846	1.23	0.971	0.746		132	0.593	0.583	0.716	0.586	0.669	0.624			35	0	45	0
133	2.086	1.392	1.217	1.483	1.72	1.398		133	0.605	0.854	0.805	0.875	0.635	0.712			42	0	47	0
134	2.204	1.347	1.23	1.866	1.417	1.25		134	0.989	1.353	1.125	1.014	0.993	1.154			40	0	39	0
135	2.025	1.375	0.965	1.286	1.189	1.122		135	0.907	1.368	1.134	1.002	0.822	1.042			36	0	39	0
136	1.511	1.656	1.628	1.655	1.689	1.324		136	0.827	0.99	1.217	1.155	0.857	0.804			43	0	44	0
137	0.832	0.849	0.844	1.053	1.017	0.738		137	0.955	0.926	1.326	0.942	0.736	1.173			39	0	50	0
138	0.933	0.673	0.83	0.772	1.053	0.763		138	0.79	0.998	1.453	1.196	0.889	0.989			38	0	49	0
139	0.72	0.657	0.624	0.761	0.686	0.633		139	0.723	0.917	0.956	0.711	0.801	0.874			42	0	48	0
140	0.632	0.559	0.614	0.574	0.642	0.545		140	0.979	0.812	1.3	1.258	1.25	0.97			39	0	47	0
141	0.791	0.609	0.825	0.803	0.768	0.744		141	1.408	0.96	1.768	1.824	1.794	1.691			40	0	51	0
142	0.921	0.939	0.936	0.858	0.852	0.696		142	0.908	0.779	1.267	1.6	1.503	0.834			39	0	49	0
143	0.738	0.836	1.271	0.756	0.796	0.753		143	1.401	0.877	1.321	1.546	1.028	1.127			39	0	47	0
144	0.834	1.014	1.035	0.597	1.049	0.978		144	1.236	1.151	1.416	1.166	1.212	1.797			42	0	44	0
145	0.862	0.664	1.333	0.631	0.768	0.779		145	1.349	1.216	1.449	0.841	1.302	1.188			43	0	46	0
146	0.939	0.899	0.983	0.696	1.053	0.97		146	1.895	1.889	1.404	1.309	1.493	1.593			36	0	47	0
147	0.898	0.65	0.877	0.832	0.975	0.861		147	1.277	1.673	1.304	1.078	1.501	1.33			41	0	50	0
148	1.743	0.924	1.308	1.413	1.574	1.216		148	2.052	2.195	1.781	1.41	2.104	1.37			42	0	47	0
149	1.638	1.178	1.085	1.273	1.542	1.576		149	2.428	2.391	2.288	1.539	2.402	1.65			44	0	46	0
150	1.307	0.663	0.975	0.721	1.817	0.94		150	1.804	2.381	1.897	1.376	2.104	1.522			42	0	48	0
151	1.146	0.773	1.015	1.01	1.57	1.315		151	2.745	2.885	2.48	1.896	2.619	2.443			44	0	49	0
152	1.276	0.747	1.829	1.075	1.76	1.589		152	1.869	2.301	1.749	1.195	1.823	1.722			43	0	46	0
153	1.151	0.788	1.605	0.792	1.619	1.301		153	1.54	2.147	1.502	1.134	1.755	1.77			42	0	46	0
154	1.644	1.146	1.756	1.076	1.903	1.724		154	1.43	1.449	1.288	0.974	1.127	1.183			39	0	47	0
155	1.827	2.607	2.705	1.148	1.504	1.924		155	1.393	1.593	1.477	1.339	1.045	1.239			43	0	47	0
156	2.761	2.89	3.642	1.865	1.803	2.444		156	0.827	0.798	0.975	0.848	0.642	0.773			45	0	49	0
157	2.537	2.643	4.042	1.613	1.537	2.785		157	1.143	1.007	1.301	0.866	0.879	0.882			40	0	50	0
158	1.645	1.029	3.128	0.947	2.071	1.951		158	0.743	0.679	1.061	0.904	0.629	0.687			41	0	51	0
159	1.12	0.771	1.845	0.819	1.255	1.198		159	1.097	0.781	1.231	1.378	0.895	0.908			42	0	50	0
160	0.978	0.657	1.186	0.781	1.101	0.889		160	0.961	0.911	1.098	1.058	0.743	0.975			39	0	49	0
161	0.832	0.59	0.864	0.65	0.891	0.606		161	0.952	0.907	1.047	0.89	0.778	0.912			41	0	50	0
162	1.085	0.726	1.03	0.753	1.114	0.757		162	1.058	0.896	1.053	0.929	0.758	0.831			47	0	75	1
163	0.708	0.562	0.737	0.579	0.813	0.553		163	0.651	0.596	0.902	0.675	0.589	0.691			55	0	80	1
164	0.812	0.675	0.864	0.749	0.91	0.719		164	0.614	0.609	0.851	0.689	0.562	0.678			50	0	73	1
165	0.868	0.834	1.103	0.658	1.066	0.639		165	0.571	0.622	0.803	0.713	0.568	0.675			48	0	74	1
166	0.812	0.787	0.966	0.687	0.921	0.739		166	0.841	0.761	0.997	0.82	0.782	0.846			46	0	77	1
167	0.907	0.774	0.84	0.673	0.878	0.703		167	1.5	1.419	1.632	1.423	1.255	1.582			52	0	78	1
168	0.767	0.807	0.812	0.718	0.736	0.742		168	0.873	1.063	1.417	1.162	0.99	1.107			53	0	81	1
169	0.527	0.566	0.65	0.494	0.566	0.496		169	0.724	0.753	0.841	0.774	0.796	0.789			49	0	71	1
170	0.517	0.534	0.591	0.472	0.527	0.495		170	1.05	0.949	1.061	0.964	1.154	1.059			46	0	78	1
171	0.708	0.699	0.776	0.623	0.691	0.657		171	1.38	1.189	1.4	1.372	1.183	1.326			42	0	79	1
172	1.152	1.014	1.07	1.076	1.057	1.076		172	0.673	0.671	0.847	0.788	0.89	0.716			44	0	75	0
173	0.6	0.8	0.943	0.625	0.679	0.626		173	0.682	0.639	0.769	0.7	1.083	0.696			48	0	75	1
174	0.724	0.677	0.672	0.785	0.833	0.6		174	1.035	0.945	1.118	1.067	1.024	1.029			48	0	72	1
175	0.919	1.076	1.058	1.127	0.831	1.133		175	0.905	0.826	1.034	0.946	0.942	1.072			40	0	68	1
176	1.213	1.507	1.453	1.242	1.296	1.219		176	0.971	1.094	1.138	1.238	1.199	1.026			55	0	71	1
177	0.736	0.837	1.039	0.747	0.72	0.709		177	0.96	0.942	1.086	1.204	0.885	1.138			46	0	74	1
178	0.661	0.897	0.789	0.905	0.771	0.599		178	0.755	0.742	0.93	0.748	0.775	0.851			49	0	76	1
179	2.562	2.427	2.226	2.441	2.312	0.931		179	0.933	0.957	1.027	0.943	1.042	0.944			47	0	66	1
180	1.109	1.031	1.326	1.301	1.037	1.047		180	0.813	0.845	0.924	0.868	1.055	0.951			50	0	70	1
181	1.353	1.329	1.49	1.218	1.07	1.158		181	1.273	1.259	1.277	1.218	1.432	1.383			50	0	65	1
182	1.08	0.742	1.148	1.036	1.264	0.646		182	0.979	1.024	0.921	1.03	1.041	0.945			48	0	65	1
183	0.716	0.69	0.844	0.908	0.851	0.58		183	0.698	0.808	0.849	0.725	0.86	0.762			41	0	64	1
184	0.932	0.949	1.094	1.12	0.984	0.805		184	0.645	0.682	0.721	0.63	0.956	0.667			48	0	60	1
185	0.796	0.882	0.988	0.998	0.93	0.706		185	0.82	0.934	0.738	0.876	0.894	0.907			47	0	67	1
186	1.412	1.439	1.62	1.471	1.244	1.15		186	1.347	1.248	1.204	1.354	1.12	1.332			52	0	66	1
187	1.072	1.059	1.164	1.185	1.036	0.941		187	0.925	0.834	0.782	0.722	0.661	1.139			48	0	65	1
188	0.823	0.765	0.984	0.824	0.721	0.916		188	1.341	1.28	1.199	1.223	1.053	1.678			45	0	65	1
189	0.902	0.733	0.952	0.89	0.761	0.805		189	1.068	0.915	1.024	1.323	0.867	1.662			47	0	63	1
190	0.683	0.73	0.716	0.691	0.66	0.717		190	1.056	0.812	0.778	1.155	0.746	1.653			54	0	72	1
191	0.985	1.202	1.043	0.887	1.278	1.008		191	1.083	0.941	0.722	0.893	0.672	1.719			54	0	53	1
192	0.819	0.558	0.535	0.627	0.543	0.586		192	0.95	0.982	0.709	0.79	0.849	1.504			51	0	62	1
193	1.217	1.299	1.168	1.21	1.213	1.308		193	1.194	1.356	1.176	1.009	1.175	1.649			48	0	60	1
194	0.911	0.767	0.899	0.864	0.807	0.839		194	0.978	0.826	0.735	0.795	0.728	1.349			46	0	56	1
195	0.855	0.651	0.677	0.782	0.598	0.731		195	1.244	0.852	0.68	0.797	1.033	1.258			48	0	60	1
196	0.868	0.55	0.65	0.657	0.576	0.597		196	1.281	0.769	0.703	0.71	0.812	1.276			43	0	59	0
197	0.783	0.505	0.752	0.608	0.596	0.565		197	1.105	0.741	0.772	0.736	0.65	1.11			45	0	59	0
198	1.002	0.774	0.956	0.829	0.868	0.886		198	1.014	0.911	0.853	0.858	0.913	1.277			46	0	55	1
199	0.819	0.505	0.593	0.608	0.549	0.571		199	1.375	0.927	0.947	0.835	0.912	1.364			53	0	55	1
200	0.97	0.702	0.88	0.845	0.766	0.655		200	1.385	0.861	0.976	0.842	0.837	1.205			51	0	65	1
201	0.788	0.535	0.817	0.636	0.695	0.595		201	1.491	1.205	1.047	1.36	1.215	1.231			49	0	68	1
202	1.173	0.628	0.868	0.739	0.819	0.696		202	1.634	1.235	1.236	1.514	1.728	1.522			49	0	69	1
203	0.963	0.844	0.938	1.035	0.858	0.791		203	1.796	1.661	1.217	1.372	1.895	1.554			50	0	69	1
204	1.092	0.87	1.015	1.142	0.868	0.808		204	1.298	1.565	0.911	0.905	1.441	1.344			52	0	65	0
205	0.993	0.708	0.869	0.928	0.77	0.7		205	1.524	2.335	1.436	1.373	2.628	1.901			55	0	66	1
206	1.101	0.862	1.075	1.088	1.006	0.898		206	1.09	2.114	1.146	0.885	1.17	1.429			45	0	61	1
207	1.551	1.498	1.822	2.214	1.594	1.617		207	1.188	1.175	1.024	0.802	1.235	1.051			47	0	59	1
208	2.016	2.186	2.173	2.822	1.957	2.346		208	0.817	0.805	1.027	1.077	0.977	1.062			50	0	64	1
209	1.201	1.502	1.047	1.609	0.842	2.202		209	1.254	1.253	1.409	0.986	2.193	1.362			52	0	65	1
210	2.243	2.812	1.931	2.964	1.441	2.623		210	1.07	0.855	0.976	0.763	1.026	0.956			55	0	78	1
211	1.559	1.734	1.461	1.767	1.327	3.297		211	0.601	0.656	0.665	0.566	0.648	0.601			56	0	73	1
212	0.924	1.014	1.058	0.94	0.817	1.263		212	0.732	0.685	0.749	0.607	0.645	0.641			52	0	79	1
213	0.977	1.066	1.105	1.105	0.712	1.011		213	1.227	1.046	1.247	0.839	0.938	0.877			51	0	70	1
214	1.575	1.709	1.776	1.881	1.783	0.823		214	1.573	1.137	1.083	0.921	0.925	1.39			45	0	72	1
215	1.078	0.858	1.009	1.049	0.903	0.747		215	1.046	0.964	1.101	0.814	0.802	1.026			44	0	64	1
216	0.979	0.805	0.687	0.88	0.801	0.62		216	1.288	1.175	0.979	0.796	1.022	1.277			46	0	70	1
217	0.702	0.618	0.608	0.617	0.608	0.545		217	1.799	1.221	1.02	0.909	1.1	1.521			46	0	71	1
218	0.921	0.66	0.615	0.692	0.672	0.663		218	1.688	1.14	1.642	0.92	1.133	1.49			53	0	70	1
219	0.856	1.2	0.645	0.678	0.656	0.874		219	2.151	1.402	1.962	1.622	1.13	2.085			45	0	64	1
220	0.833	0.904	1.357	0.779	0.666	0.737		220	1.222	1.025	1.066	0.847	0.892	1.006			54	0	74	1
221	0.851	0.968	1.162	1.06	0.844	1.044		221	1.229	1.186	1.216	0.922	0.924	1.225			50	0	71	1
222	1.196	1.094	1.38	0.971	0.763	1.461		222	1.263	1.39	1.269	0.806	1.146	1.267			49	0	68	1
223	1.303	0.912	1.849	0.863	0.9	1.201		223	1.584	1.945	1.886	1.441	1.929	1.623			54	0	66	1
224	2.534	1.49	2.252	0.878	0.772	2.26		224	2.067	2.213	2.192	1.301	1.992	1.982			54	0	67	1
225	3.11	2.87	2.552	1.297	1.277	3.445		225	1.457	1.773	1.552	1.059	1.292	1.397			49	0	72	1
226	3.163	2.192	3.449	2.419	1.54	2.709		226	1.074	1.174	1.064	0.734	0.975	1.057			49	0	74	1
227	3.365	1.685	2.4	1.766	1.627	2.055		227	1.223	1.37	1.362	0.824	1.202	1.157			50	0	61	1
228	2.709	2.207	2.063	1.542	2.095	3.267		228	1.373	1.568	1.702	0.96	1.318	1.319			43	0	69	1
229	2.351	1.755	1.781	1.62	1.479	1.674		229	1.098	1.46	1.434	0.916	1.01	1.36			53	0	70	1
230	2.314	1.602	2.287	1.942	2.295	1.932		230	1.048	1.344	1.225	0.817	1.044	1.217			43	0	69	1
231	3.072	2.048	2.271	1.992	2.097	2.155		231	1.174	1.439	1.48	0.918	1.139	1.194			45	0	74	1
232	2.52	1.665	1.288	1.38	1.416	1.269		232	1.142	1.505	1.591	1.004	1.026	1.121			40	0	72	1
233	1.484	1.15	1.403	1.12	1.261	1.342		233	1.681	1.431	1.879	1.289	1.251	1.886			45	0	78	1
234	2.718	1.712	2.156	1.552	1.629	1.845		234	1.33	1.496	1.68	1.127	1.337	1.369			47	0	63	1
235	2.31	1.644	1.521	1.353	1.475	1.731		235	1.721	1.897	2.189	1.589	1.648	1.25			49	0	69	1
236	1.959	1.203	1.385	1.214	2.243	1.655		236	1.449	1.706	1.974	1.329	1.141	1.241			45	0	68	1
237	2.181	1.055	1.892	1.07	1.546	2.092		237	1.369	1.563	1.791	1.216	1.258	1.389			44	0	68	1
238	2.642	1.667	1.598	1.354	1.318	1.57		238	1.478	1.791	1.953	1.326	1.371	1.428			54	0	70	1
239	2.467	1.778	1.779	1.357	1.443	1.924		239	1.558	1.747	1.844	1.419	1.445	1.594			57	0	69	1
240	3.033	1.096	1.334	0.858	1.435	1.767		240	1.976	2.352	2.329	1.795	1.911	1.656			55	0	71	1
241	4.195	1.663	1.681	2.258	1.694	1.906		241	2.457	2.946	2.892	2.229	2.651	1.912			44	0	68	1
242	3.916	1.567	1.679	2.382	1.97	2.04		242	2.147	2.721	2.773	1.953	2.305	2.152			42	0	72	1
243	3.319	1.209	1.357	1.756	1.814	1.693		243	1.663	2.276	2.129	1.422	1.744	1.745
244	3.727	1.571	2.065	1.749	1.757	2.05		244	2.317	2.498	2.668	2.258	2.319	2.465
245	3.005	1.93	2.049	2.151	1.604	2.494		245	1.797	2.49	2.272	1.57	1.856	2.139
246	2.992	1.369	1.833	1.293	1.388	2.019		246	2.344	2.538	2.472	2.232	2.208	2.541
247	2.962	1.402	1.922	1.165	1.469	2.211		247	1.563	1.645	1.883	1.298	1.502	1.699
248	2.764	1.291	1.506	1.219	1.247	2.004		248	2.298	2.253	2.399	2.259	1.452	2.565
249	2.392	1.032	1.177	0.992	0.998	1.67		249	1.554	1.644	1.874	1.262	1.236	1.692
250	2.526	1.307	1.41	1.33	1.411	1.997		250	1.561	1.212	1.604	1.251	1.28	1.491
251	2.722	1.394	1.703	1.391	1.396	2.086		251	1.422	0.985	1.723	1.017	1.136	1.242
252	1.99	0.953	1.232	1.07	1.108	1.556		252	1.283	0.907	1.871	1.05	0.975	1.084
253	1.915	1.141	1.224	1.125	1.125	1.573		253	2.06	1.436	2.502	1.68	1.678	1.795
254	1.873	0.966	1.083	1.066	1.028	1.615		254	1.47	1.214	1.837	1.122	1.199	1.31
255	1.861	0.948	0.996	1.097	1.111	1.422		255	1.287	0.833	1.809	1	0.965	1.182
256	1.881	0.866	1.323	0.976	1.248	1.676		256	1.506	1.106	2.277	1.257	0.985	1.139
257	2.578	1.755	1.933	1.939	2.078	2.419		257	1.932	1.7	2.345	1.65	1.479	1.522
258	2.872	1.5	1.262	1.737	1.454	1.766		258	1.237	1.213	1.875	0.983	0.854	1.038
259	3.637	1.801	2.041	1.533	1.578	1.9		259	1.396	1.283	2.102	1.145	0.918	1.105
260	2.803	1.554	1.346	1.368	1.348	1.89		260	1.729	1.774	2.44	1.377	1.306	1.424
261	3.228	1.971	1.39	1.652	1.321	2.27		261	1.78	2.086	2.378	1.537	1.354	1.82
262	4.456	2.589	1.48	2.384	1.572	2.426		262	1.7	1.885	2.379	1.436	1.207	1.508
263	3.744	2.064	1.604	1.89	1.881	2.27		263	2.408	2.873	2.451	1.803	2.442	1.904
264	5.252	3.122	2.562	5.116	2.232	3.738		264	2.56	3.48	2.813	1.567	1.745	2.003
265	6.518	3.925	2.199	2.891	2.557	3.45		265	2.249	3.694	2.585	1.252	1.163	1.79
266	8.613	6.751	1.724	1.849	1.66	2.118		266	2.329	4.924	2.684	1.524	1.273	2.153
267	4.808	3.211	1.794	2.211	1.315	2.026		267	3.208	4.418	3.635	1.549	2.013	2.825
268	4.338	4.067	1.792	2.606	1.622	2.344		268	3.304	3.058	3.223	2.159	2.349	3.356
269	3.23	3.39	1.837	1.775	1.532	1.835		269	1.767	1.628	2.046	1.006	1.649	1.816
270	3.469	2.606	1.319	1.672	1.459	1.608		270	2.227	2.371	2.244	1.745	1.974	2.08
271	3.715	2.286	1.64	1.742	1.438	1.798		271	2.761	3.132	2.508	1.266	1.739	1.567
272	2.948	2.142	1.556	2.726	1.647	2.041		272	2.2	2.056	2.06	1.061	1.906	1.77
273	2.098	1.404	1.22	2.22	0.999	1.456		273	2.246	1.566	1.289	1.133	1.267	1.49
274	1.66	1.094	1.023	1.433	1.263	1.312		274	2.104	2.592	1.93	1.682	1.302	1.984
275	1.762	1.169	1.344	1.305	1.409	1.261		275	1.525	1.349	1.372	1.028	0.977	1.193
276	1.252	0.789	1.039	0.839	1.154	0.865		276	1.167	1.055	1.175	0.991	0.875	0.978
277	1.42	0.95	1.204	0.95	1.261	0.954		277	0.998	0.762	0.92	0.883	0.708	0.812
278	1.459	1.002	1.356	1.258	1.136	1.08		278	0.954	0.826	0.857	0.779	0.771	0.889
279	1.251	0.822	1.081	0.846	0.844	0.762		279	1.256	1.174	1.326	1.013	0.984	1.136
280	1.293	1.006	1.246	1.065	1.408	1.035		280	1.356	1.654	1.234	1.256	1.071	1.313
281	1.036	0.807	1.052	0.85	0.921	0.743		281	1.408	1.813	1.383	1.307	1.156	1.46
282	0.989	0.748	0.885	0.751	0.803	0.71		282	2.314	2.589	2.273	2.004	1.826	2.173
283	1.097	0.803	1.019	0.859	0.875	0.772		283	1.331	1.764	1.214	1.087	1.066	1.1
284	1.533	0.935	1.259	0.981	0.923	0.967		284	1.529	1.382	1.137	1.174	1.183	1.162
285	2.307	1.495	1.801	1.599	1.67	1.518		285	1.523	1.736	1.591	1.37	1.553	1.356
286	2.079	1.202	1.761	1.24	1.414	1.318		286	1.512	1.838	1.912	1.248	1.107	1.604
287	2.881	1.794	2.175	1.841	2.584	1.982		287	1.874	1.996	1.804	1.318	1.169	1.468
288	2.053	1.41	1.654	1.418	1.751	1.434		288	1.484	1.139	1.187	0.845	0.907	1.035
289	1.529	0.762	1.097	1.005	0.821	0.708		289	1.591	1.681	1.202	1.431	1.323	1.418
290	1.597	1.441	1.444	1.82	1.466	1.081		290	1.945	2.443	1.655	1.164	1.972	1.76
291	1.344	0.798	1.217	1.132	0.89	0.755		291	1.175	1.353	1.095	0.848	1.046	1.107
292	1.456	1.053	1.337	1.178	1.144	0.911		292	1.39	1.649	1.297	1.193	1.426	1.365
293	1.143	0.65	0.923	1.296	0.735	0.668		293	1.434	2.192	1.206	1.203	1.567	1.273
294	1.149	0.905	1.109	1.301	0.996	0.973		294	1.856	2.719	1.805	1.832	1.939	1.753
295	1.672	1.58	1.821	1.672	1.589	1.397		295	1.989	2.067	1.564	1.443	2	1.695
296	1.114	0.928	1.355	1.176	0.985	0.924		296	1.849	1.482	1.554	1.222	2.503	1.342
297	0.868	0.771	0.959	1.022	0.826	0.786		297	1.569	1.058	1.296	1.535	1.839	1.669
298	1.322	1.308	1.535	1.524	1.348	1.462		298	1.738	1.298	1.565	1.574	1.716	1.747
299	1.388	1.444	1.597	1.443	1.299	1.904		299	1.273	0.947	1.38	1.076	1.226	0.952
300	1.509	1.011	2.029	1.219	0.854	1.047		300	1.181	1.062	0.958	1.316	1.214	1.28
301	1.053	1.055	0.998	1.028	1.019	0.861		301	0.927	0.716	0.751	0.745	0.735	0.815
302	0.894	0.85	0.667	0.732	0.835	0.726		302	1.05	0.896	0.983	0.914	0.857	1.035
303	0.787	0.936	0.785	0.644	0.756	0.839		303	0.837	0.881	0.827	0.688	0.831	0.803
304	0.992	0.885	0.996	1.026	0.92	0.934		304	1.072	1.017	0.76	0.855	0.855	1.05
305	0.777	0.624	0.73	0.607	0.531	0.917		305	1.01	0.748	0.73	0.592	0.713	0.923
306	0.937	0.766	0.987	0.779	0.552	1.016		306	1.4	0.821	0.963	0.662	0.942	0.865
307	0.92	0.825	1.033	0.703	0.608	0.862		307	1.568	1.151	1.037	1.155	0.738	0.767
308	1.444	1.023	1.079	0.936	1.033	0.98		308	1.568	1.722	1.579	1.489	1.366	1.547
309	1.151	1.024	1.763	0.964	1.025	1.086		309	1.338	1.489	1.541	1.184	1.061	0.964
310	0.906	0.991	1.064	0.843	0.799	0.952		310	1.519	1.047	1.239	1.12	1.024	0.879
311	0.896	0.776	1.052	0.797	0.707	0.899		311	1.29	1.073	1.33	1.073	0.836	0.854
312	1.066	0.84	1.35	0.72	0.852	0.976		312	2.151	2.119	3.114	1.604	1.748	1.406
313	2.396	1.288	2.596	1.789	1.537	1.403		313	1.925	1.804	1.478	1.331	1.559	1.502
314	2.4	1.495	1.76	1.083	1.257	1.274		314	2.126	2.295	1.742	1.635	1.353	1.596
315	1.178	1.452	1.802	1.235	1.587	1.374		315	2.138	1.697	2.262	1.452	2.121	2.305
316	1.441	2.02	2.353	1.894	2.266	1.316		316	2.541	2.221	2.241	1.851	2.149	2.062
317	1.935	1.971	2.06	1.651	2.451	1.411		317	2.536	2.429	2.429	1.771	3.416	2.846
318	2.271	3.39	2.344	2.413	2.964	1.77		318	4.25	3.09	3.237	2.145	3.942	2.965
319	3.504	5.105	3.644	3.633	4.389	2.608		319	4.08	2.883	2.757	1.717	3.773	2.615
320	2.504	5.614	3.607	4.483	3.693	2.731		320	3.638	2.595	3.295	1.911	3.789	3.334
321	2.683	4.59	2.954	5.031	3.684	2.375		321	3.393	1.835	2.792	1.466	3.379	2.781
322	3.05	3.779	3.978	5.294	3.812	2.898		322	3.519	1.705	2.65	1.414	3.634	3.173
323	1.886	2.99	2.382	3.218	2.698	2.277		323	2.872	1.811	2.78	1.383	2.336	2.518
324	2.43	3.687	3.109	4.998	3.762	2.597		324	3.437	3.036	3.118	1.481	2.524	2.699
325	3.039	4.693	4.66	6.029	4.002	3.562		325	3.974	2.9	3.264	1.55	2.33	3.17
326	1.932	2.604	3.292	3.607	2.286	2.407		326	2.831	2.022	2.705	1.223	1.749	2.377
327	2.04	2.527	3.83	3.916	2.067	2.281		327	1.867	1.558	2.304	1.253	1.728	2.032
328	2.444	2.777	4.104	4.173	2.396	2.47		328	2.845	2.117	2.447	1.233	1.821	2.474
329	2.899	3.198	4.598	4.282	3.13	2.795		329	2.625	1.804	2.207	1.044	1.559	2.478
330	1.891	2.215	3.433	2.603	1.98	2.081		330	1.885	1.751	2.095	0.926	1.49	2.054
331	1.555	1.774	2.529	2.048	1.542	1.609		331	1.673	1.664	2.036	0.946	1.576	1.947
332	1.636	1.779	2.94	2.317	1.802	1.611		332	2.255	2.412	2.303	1.247	1.787	2.708
333	1.944	1.945	2.983	1.982	1.846	1.961		333	2.608	4.264	3.206	1.634	2.55	3.894
334	1.352	1.587	2.224	1.653	1.358	1.476		334	1.966	3.369	2.134	1.12	1.797	2.206
335	1.044	0.927	1.971	1.35	0.867	1.08		335	1.838	2.402	2.085	1.06	1.902	2.042
336	2.095	2.13	2.921	2.18	1.706	2.4		336	1.835	1.821	2.123	1.146	1.598	1.743
337	1.74	1.588	2.563	1.702	1.505	1.676		337	2.454	2.283	2.669	1.428	1.692	2.234
338	0.991	0.972	1.417	0.82	0.829	0.969		338	2.051	1.939	2.38	1.27	1.675	1.643
339	0.883	0.982	1.199	1.011	0.733	0.982		339	1.665	2.324	2.174	1.225	1.642	1.589
340	0.974	0.933	1.316	0.85	0.788	0.841		340	1.464	1.551	1.716	0.902	1.295	1.448
341	1.216	1.128	1.501	0.989	0.923	1.062		341	2.13	2.134	2.389	1.403	1.742	1.941
342	1.355	1.249	1.381	1.043	0.94	1.204		342	1.92	2.361	2.38	1.8	1.819	1.723
343	0.936	1.203	1.257	0.794	0.659	0.884		343	1.308	1.435	1.629	0.892	1.158	1.445
344	1.195	1.209	1.464	1.27	1.14	1.288		344	1.54	1.542	1.885	1.015	1.302	1.497
345	1.627	1.584	1.724	1.606	1.297	1.594		345	2.058	2.039	2.548	1.438	1.557	1.773
346	1.026	0.96	0.965	0.881	0.678	0.871		346	1.659	1.662	2.225	1.316	1.256	1.634
347	0.949	0.856	0.853	0.844	0.682	0.807		347	1.364	1.463	1.985	1.19	1.12	1.412
348	1.522	1.617	1.808	1.59	1.166	1.56		348	1.706	1.667	2.328	1.147	1.54	1.472
349	1.046	0.971	0.958	0.944	0.781	0.895		349	2.718	2.596	3.422	1.708	2.492	2.352
350	1.359	1.14	1.309	1.139	1.17	0.914		350	1.901	1.59	2.697	1.307	1.809	1.565
351	0.942	0.845	0.919	0.758	0.761	0.771		351	2.062	1.608	2.927	1.544	2.112	2.024
352	1.436	1.389	1.499	1.41	1.188	1.343		352	2.6	2.003	3.2	1.914	1.858	2.165
353	1.376	1.398	1.334	1.242	1.36	1.244		353	1.435	1.487	2.077	1.062	1.229	1.251
354	1.346	1.141	1.225	0.937	1.158	0.904		354	1.685	1.318	2.132	1.239	1.447	1.799
355	1.057	1.148	1.174	0.907	0.978	0.867		355	1.359	1.155	2.078	1.131	1.123	1.24
356	1.343	1.688	1.429	1.569	1.278	1.77		356	1.419	1.449	2.067	0.997	1.285	1.265
357	1.73	1.912	1.552	1.8	1.618	2.484		357	1.22	1.269	1.492	0.936	1.104	1.233
358	1.629	1.958	1.529	1.823	1.663	2.512		358	1.317	1.843	1.568	1.396	1.257	1.201
359	1.848	1.667	1.45	1.278	1.654	1.646		359	0.805	0.955	1.7	0.729	0.659	0.71
360	1.892	2.338	1.384	1.077	1.658	1.138		360	0.973	1.243	1.729	0.879	0.942	1.143
361	1.257	1.094	1.092	0.807	1.072	0.769		361	1.029	1.349	1.85	0.806	1.028	1.403
362	1.49	1.78	1.118	1.042	1.312	0.86		362	1.098	1.374	1.665	0.792	1.083	1.303
363	1.128	1.079	1.181	1.197	0.726	0.982		363	1.193	0.871	1.874	0.846	0.743	0.987
364	1.009	0.684	0.694	0.596	0.591	1.534		364	0.984	0.994	1.186	0.649	1.074	0.841
365	0.944	0.931	0.854	0.858	0.85	0.901		365	1.183	1.495	1.516	0.935	1.15	1.342
366	0.855	0.767	0.893	0.677	0.696	0.813		366	0.737	0.774	0.842	0.57	0.647	0.836
367	2.542	1.962	2.348	2.036	2.124	2.237		367	0.715	0.646	0.723	0.541	0.628	0.754
368	1.474	0.925	1.803	0.95	1.082	1.324		368	0.97	0.909	0.77	0.614	0.886	0.965
369	1.285	1.063	1.822	1.034	0.965	1.147		369	0.769	0.841	0.75	0.673	0.697	0.91
370	1.806	1.973	1.967	1.657	1.835	1.306		370	1.162	1.113	0.916	1.123	0.921	1.37
371	2.923	3.082	3.251	2.589	2.408	1.987		371	0.733	0.736	0.77	0.698	0.697	0.832
372	2.322	2.387	1.984	1.824	1.975	1.325		372	0.977	1.009	0.977	0.92	0.905	1.179
373	1.814	1.591	1.528	1.36	1.722	1.764		373	0.884	0.938	0.978	0.863	0.901	1.167
374	2.037	2.022	2.095	1.787	1.944	1.239		374	1.182	1.065	1.009	1.026	1	1.36
375	1.69	1.401	1.388	1.255	1.542	1.287		375	0.977	0.981	1.243	1.05	0.901	1.153
376	1.737	0.882	1.312	0.908	0.905	0.95		376	2.038	2.355	2.233	2.234	1.585	2.473
377	1.717	0.72	1.35	0.713	0.71	0.811		377	1.519	1.83	1.77	1.933	1.738	2.241
378	1.213	0.677	1.236	0.726	0.743	0.757		378	0.817	0.845	0.933	0.777	0.814	0.921
379	0.98	0.933	1.335	0.827	1.137	1.058		379	0.821	0.782	0.897	0.73	0.703	0.814
380	2.07	1.958	2.299	2.309	1.851	1.452		380	0.955	1.001	0.949	0.824	0.94	0.945
381	1.352	1.494	1.441	1.435	1.392	1.079		381	0.729	0.693	0.717	0.602	0.736	0.717
382	1.353	1.214	1.055	0.973	1.107	0.989		382	0.937	0.776	0.917	0.644	0.842	0.869
383	1.105	1.181	1.104	0.825	1.443	0.888		383	0.855	0.814	0.741	0.606	0.753	1.141
384	0.967	0.904	0.728	0.736	0.964	0.661		384	1.937	1.127	1.692	1.41	1.705	1.765
385	1.012	0.94	0.86	0.737	0.902	0.662		385	1.506	1.072	1.415	1.177	0.999	1.109
386	1.213	1.319	0.967	0.805	1.169	0.903		386	1.583	1.184	1.353	1.244	1.084	1.245
387	1.141	1.323	1.226	0.908	1.59	1.16		387	1.284	1.091	1.065	1.082	0.849	1.043
388	1.661	1.545	1.285	1.636	1.646	1.306		388	1.368	1.533	1.532	1.12	1.143	1.347
389	1.434	1.35	1.173	1.097	2.027	0.976		389	1.31	1.261	1.204	1.28	1.024	1.097
390	1.518	1.497	1.449	1.674	2.076	1.254		390	2.262	2.492	1.965	1.812	1.737	1.784
391	1.956	1.781	1.91	1.92	2.941	1.198		391	2.025	2.204	1.884	1.55	1.841	1.603
392	1.313	1.267	1.087	1.053	2.273	1.005		392	2.191	2.377	1.77	1.531	1.884	1.525
393	1.155	1.135	0.97	0.933	1.75	0.905		393	2.432	2.326	1.754	1.823	2.1	1.422
394	1.647	1.33	1.742	1.7	2.995	1.503		394	2.437	2.412	1.691	1.731	2.136	1.684
395	1.723	1.689	1.519	1.349	2.376	1.88		395	1.826	1.887	1.406	1.537	1.469	1.198
396	1.812	1.467	1.303	1.224	2.452	1.484		396	1.544	1.816	1.591	1.364	1.283	1.28
397	2.293	2.204	1.83	1.86	2.668	1.679		397	0.972	1.066	1.059	0.906	0.889	0.908
398	1.572	1.791	1.597	1.594	2.269	1.33		398	1.496	1.595	1.144	1.455	1.263	1.342
399	1.491	1.419	1.458	2.079	1.8	1.631		399	1.251	0.965	0.987	0.947	0.96	1.464
400	1.972	1.886	1.778	1.967	2.359	1.63		400	1.562	1.25	1.049	1.137	0.884	1.088
401	2.1	1.609	1.63	1.666	1.626	1.399		401	1.385	1.257	1.201	1.202	1.01	1.308
402	1.719	1.246	1.347	1.616	1.321	1.254		402	1.46	1.353	0.983	1.001	0.77	1.31
403	1.58	1.069	1.187	1.488	1.107	0.953		403	1.119	1.643	1.022	1.095	1.052	1.536
404	1.316	1.023	1.081	1.838	1.444	1.135		404	0.876	0.996	0.875	0.885	0.805	1.155
405	1.812	1.78	1.652	1.689	1.425	1.275		405	1.159	1.1	1.118	1.011	1.08	1.553
406	1.483	1.172	1.311	1.16	0.851	0.801		406	1.091	1.492	1.02	0.994	0.888	1.758
407	1.335	1.229	1.029	1.118	1.103	0.934		407	0.873	1.086	1.082	1.093	1.085	2.005
408	1.682	1.038	1.075	1.332	1.207	0.902		408	0.965	1.094	1.082	1.098	0.931	1.894
409	1.74	1.5	1.432	1.522	1.416	1.255		409	1.022	1.421	1.548	1.138	1.233	2.042
410	1.067	0.791	0.857	0.762	0.66	0.721		410	1.547	1.553	1.512	1.443	1.794	3.029
411	0.886	0.809	0.71	0.648	0.684	0.612		411	1.733	1.623	1.872	1.539	2.237	2.398
412	1.749	1.286	1.167	1.21	1.233	1.103		412	1.034	1.321	1.281	1.263	1.437	1.58
413	1.896	1.447	1.468	1.114	1.1	1.522		413	1.131	1.603	1.254	1.452	1.438	1.768
414	0.95	1.04	0.844	0.748	0.776	0.643		414	1.528	2.1	1.649	1.709	2.239	2.14
415	0.939	0.989	0.76	0.743	1.047	0.7		415	2.994	2.987	2.566	2.259	3.246	3.038
416	0.728	0.968	0.764	0.712	0.701	0.631		416	2.532	1.749	2.532	1.887	1.882	1.931
417	0.968	1.078	1.05	0.986	0.955	0.922		417	2.094	1.602	2.315	1.794	1.548	1.49
418	0.818	1.519	0.735	0.699	0.67	0.997		418	1.956	2.063	2.22	2.159	1.824	2.031
419	0.675	1.117	0.711	0.622	0.691	0.597		419	2.183	1.462	2.382	1.897	1.636	1.611
420	1.219	1.676	1.293	1.318	1.318	1.127		420	2.606	2.462	2.827	2.343	2.038	1.709
421	0.719	1.315	0.799	0.675	0.723	1.172		421	1.486	1.735	1.58	1.672	2.014	1.834
422	0.751	0.986	0.891	0.74	0.776	0.704		422	1.298	1.467	1.316	1.355	1.525	1.281
423	1.842	1.922	1.939	1.617	2.139	1.749		423	1.778	1.973	1.691	1.678	1.624	1.636
424	1.557	2	1.688	1.08	1.558	0.999		424	1.83	1.869	1.672	1.609	1.621	1.673
425	1.689	1.822	1.569	1.146	1.526	0.92		425	1.064	1.225	1.119	1.126	1.171	1.162
426	1.897	1.925	1.513	1.671	2.038	1.23		426	1.475	1.495	1.334	1.301	1.314	1.461
427	1.762	1.803	1.635	1.143	1.57	1.297		427	1.719	1.703	1.659	1.39	1.651	1.645
428	2.56	2.126	2.323	1.995	2.085	1.523		428	1.175	1.17	1.151	0.982	1.066	1.173
429	2.859	2.451	2.899	1.928	2.619	2.481		429	1	0.954	0.99	0.918	0.935	1.001
430	2.728	2.398	3.281	2.504	2.583	2.145		430	1.562	1.644	1.464	1.258	1.265	1.655
431	1.885	1.694	2.228	2.136	1.857	1.445		431	1.035	0.875	0.922	0.726	0.971	0.988
432	1.985	2.15	2.057	2.388	2.007	1.86		432	1.172	0.976	0.95	0.779	1.089	1.197
433	1.816	1.612	1.732	1.906	1.963	1.782		433	0.968	1.136	0.988	1.044	0.908	1.22
434	1.006	0.861	0.986	0.812	0.728	0.772		434	1.08	0.847	0.867	0.743	1.057	1.11
435	1.298	1.227	1.544	1.329	1.092	1.119		435	0.724	0.737	0.7	0.603	0.73	0.868
436	1.045	1.153	1.272	0.989	1.145	0.812		436	1.044	1.146	0.948	0.867	0.818	1.84
437	0.987	0.883	0.864	0.816	0.845	0.958		437	1.148	1.204	0.954	0.894	0.882	1.026
438	1.916	1.574	1.653	1.643	1.301	1.693		438	0.859	0.914	0.788	0.784	0.847	0.898
439	1.204	1.181	1.065	0.904	1.06	1.108		439	0.791	0.768	0.749	0.637	0.766	0.884
440	1.927	1.772	2.094	1.635	1.303	1.684		440	0.799	0.932	0.905	0.812	0.806	0.956
441	1.527	2.345	1.787	1.357	1.55	1.407		441	1.334	1.273	1.355	1.084	1.305	1.139
442	1.195	1.581	1.299	1.202	1.127	1.039		442	2.231	1.394	1.987	1.19	2.264	2.182
443	3.478	3.054	3.16	2.514	2.225	2.41		443	1.703	1.271	1.544	1.132	1.512	1.724
444	3.921	4.166	4.131	3.438	2.661	3.334		444	1.593	1.437	1.572	1.366	1.347	1.612
								445	1.098	0.88	0.883	0.824	0.952	1.067
								446	2.169	1.755	1.259	1.837	1.449	1.561
								447	2.343	1.846	1.466	1.651	1.98	1.849
								448	2.993	2.694	2.537	2.208	2.258	2.807
								449	2.399	2.013	1.986	1.586	1.951	2.521
								450	2.429	1.864	1.5	1.748	1.881	2.019
								451	2.268	2.039	1.635	2.068	1.711	1.872
								452	1.02	0.791	0.768	0.694	1.371	0.87
								453	1.045	0.99	0.901	0.874	0.955	0.989
								454	0.837	0.9	0.791	0.751	0.969	0.901
								455	0.948	0.794	0.954	0.782	0.792	0.864
								456	1.797	1.893	1.709	1.579	1.395	1.785
								457	1.73	1.764	1.664	1.718	1.44	1.815
								458	1.998	2.241	2.241	2.327	2.16	1.839
								459	1.124	1.307	1.276	1.248	1.147	1.156
								460	1.852	1.783	1.464	1.743	1.606	1.308
								461	0.971	1.466	0.958	1.334	1.456	1.317
								462	1.112	0.886	1.042	0.846	0.932	1.119
								463	0.929	0.694	0.757	0.657	1.193	0.768
								464	1.109	0.945	1.013	0.829	0.939	0.979
								465	1.099	0.796	0.846	0.696	0.927	0.872
								466	1.627	1.248	1.33	1.485	1.276	1.5
								467	1.506	1.431	1.402	1.477	1.296	1.418
								468	2.906	2.412	2.86	2.155	1.51	2.456
								469	1.552	1.283	1.386	1.29	1.164	1.395
								470	1.292	1.106	1.092	1.293	1.115	1.241
								471	1.59	1.371	1.42	1.335	1.463	1.489
								472	1.821	1.499	1.608	1.568	1.368	1.376
								473	1.574	1.722	1.452	1.595	1.68	1.199
								474	1.945	1.452	1.263	1.884	1.581	1.389
								475	2.636	1.603	1.502	1.795	1.552	1.871
								476	2.657	3.254	2.19	1.763	2.182	1.95
								477	1.916	2.316	1.665	1.702	1.796	1.903
								478	2.248	2.547	2.101	1.991	2.044	1.971
								479	1.61	2.132	1.556	1.156	1.34	1.341
								480	2.076	1.926	1.888	1.915	2.053	1.974
								481	2.156	2.161	2.28	1.674	1.849	2.128
								482	1.833	2.114	1.969	1.536	1.42	1.721
								483	1.352	1.685	1.489	0.915	1.316	1.581
								484	2.004	2.996	2.122	1.265	2.049	2.938
								485	2.845	2.959	2.38	1.698	2.556	2.773
								486	4.24	4.493	3.863	2.477	3.797	4.234
								487	5.482	6.365	4.028	4.824	5.806	6.849
								488	6.325	6.557	5.424	5.209	6.257	6.734
								489	8.185	8.178	7.676	7.099	7.618	8.106

## Sheet: Fig.3b
		BsEst					ΔBsEst						ChryBHETase						ΔChryBHETase

## Sheet: Fig.3d-f
BHET	BsEst			ΔBsEst			ChryBHETase			ΔChryBHETase
0	5	5	5	5	5	5	5	5	5	5	5	5
3	0	0.4	0.34	0	0	0	3.516	3.85	3.63	3.542	3.23	3.73
6	0	0	0	0	0	0	2.6	2.82	2.542	1.84	2.01	1.72
9	0	0	0	0	0	0	0.5	0.69	0.576	0	0	0
12	0	0	0	0	0	0	0	0	0	0	0	0
24	0	0	0	0	0	0	0	0	0	0	0	0
MHET	BsEst			ΔBsEst			ChryBHETase			ΔChryBHETase
0	0	0	0	0	0	0	0	0	0	0	0	0
3	3.15	3.32	2.99	3.86	3.54	4.2	1.442	1.67	1.302	0.128	0.179	0.155
6	1.328	1.56	1.201	0.27	0.352	0.212	2.52	2.23	2.48	1.12	1.27	1.05
9	0.124	0.1	0.088	0	0.12	0.05	2.426	2.32	2.67	1.8	1.67	1.97
12	0	0	0	0	0.1	0.23	1.032	0.98	1.23	0.502	0.67	0.59
24	0	0	0	0	0	0	0.72	0.47	0.55	0	0	0
TPA	BsEst			ΔBsEst			ChryBHETase			ΔChryBHETase
0	0	0	0	0	0	0	0	0	0	0	0	0
3	1.85	1.99	1.783	1.14	1.05	1.27	0	0	0	1.3	1.56	1.12
6	3.672	3.55	3.78	4.73	4.52	4.53	0.07	0.12	0.07	2.02	1.82	2.27
9	4.83	4.91	4.802	5	4.85	5.12	2.074	1.97	2.24	3.2	3.35	3.03
12	5	4.87	5	5	4.76	5.22	4.326	4.09	3.79	4.498	4.33	4.52
24	5	4.95	5.12	5	4.91	5	4.5	4.65	4.26	5	5	5

## Sheet: Fig.4e-f
	ΔBsEst		BsEst				ΔChryBHETase		ChryBHETase
Time (ns)	SER_OG-BHET_C7	SER_OG-BHET_C10	SER_OG-BHET_C7	SER_OG-BHET_C10		Time (ns)	SER_OG-BHET_C7	SER_OG-BHET_C10	SER_OG-BHET_C7	SER_OG-BHET_C10
0	43.15	40.64	37.99	42.28		0	49.82	48.26	52.86	54.6
0.5	34.06	37.15	41.92	44.99		0.5	44.95	46.23	55.3	56.74
1	31.77	27.65	45.65	47.09		1	40.21	42.31	53.81	49.15
1.5	32.42	29.93	48.09	49		1.5	41.13	41.24	52.62	50.18
2	31.59	25.87	46.71	47.42		2	45.87	43.28	50.68	49.59
2.5	28.51	22.96	48.9	46.51		2.5	42.6	40.57	51.33	48.1
3	27.8	23.11	40.39	40.46		3	36.51	36.79	46.59	45.69
3.5	20.09	22.15	38.8	40.11		3.5	36.88	39.61	39.86	36.2
4	20.98	21.06	43.57	41.73		4	38.81	34.03	47.6	43.16
4.5	17.53	20.01	39.92	36.71		4.5	34.38	36.74	46.28	42.79
5	16.7	18.74	33.74	34.21		5	34.13	30.48	44.72	40.14
5.5	19.19	20.33	36.76	33.02		5.5	38.11	32.57	48.9	44.17
6	17.56	19.04	36.5	33.02		6	32.26	31.08	42.93	46.52
6.5	17.69	19.14	33.64	30.72		6.5	31.45	32.6	35.24	36.49
7	17.48	20.11	30.98	29.47		7	28.03	29	32.85	32.71
7.5	18.25	20.94	29.85	26.51		7.5	27.81	27.03	32.29	37.71
8	17.5	21.59	27.81	24.49		8	27.68	28.16	31.45	35.62
8.5	14.45	17.22	23.76	21.89		8.5	27.74	27.26	31.01	32.75
9	15.69	16.47	22.91	21.65		9	25.09	24.78	29.54	33.09
9.5	15.49	16.61	21.1	22.94		9.5	24.32	23.16	26.9	30.24
10	15.39	17.38	21.64	24.07		10	22.87	22.98	27.95	31.45
10.5	16.05	16.71	22.75	24.19		10.5	22.57	21.76	29.21	31.43
11	16.18	18.34	24.87	24.1		11	24.43	23.1	30.23	33.62
11.5	15.59	15.88	20.73	22.92		11.5	21.24	20.52	28.69	33.69
12	15.3	17.72	22.49	24.04		12	20.25	19.33	28.59	33.19
12.5	15.94	17.21	21.94	23.96		12.5	20.03	23.53	30.2	33.78
13	15.17	17.43	22.29	24.96		13	18.4	18.1	27.02	31.07
13.5	16.29	17.32	21.03	23.87		13.5	15.91	19.05	29.15	32.9
14	15.12	19.39	21.87	23.65		14	15.6	18.9	28.56	32.1
14.5	16.32	16.69	22.52	25.26		14.5	18.56	19.69	29.06	33.28
15	16.33	18.88	23.9	24.51		15	22.34	22.23	30	32.91
15.5	15.62	17.87	22.08	23.63		15.5	19.42	20.01	27.08	30.72
16	16.55	17.26	22.57	23.23		16	22.41	18.03	28.94	31.26
16.5	14.35	15.92	21.56	22.45		16.5	21.78	19.74	27.53	30.65
17	16.19	18.01	21.22	22.99		17	24.74	22.04	27.88	28.74
17.5	15.93	18.1	22.15	23.12		17.5	21.49	21.11	27.23	30.06
18	16.64	18.46	22.32	22.85		18	22.74	20.67	26.78	29.48
18.5	16.05	18.04	21.2	22.22		18.5	21.57	19.09	26.46	28.42
19	17.44	18.55	21.2	22.67		19	21.99	19.29	27.71	29.44
19.5	17.6	19.24	22.05	23.98		19.5	21.35	19.43	26.3	28.25
20	16.17	18.36	21.94	23.3		20	21.66	20.38	26.61	29.77
20.5	16.03	16.8	21.18	22.35		20.5	19.89	22.26	27.2	29.45
21	15.62	15	21.04	22.96		21	20.46	20.51	28.17	29.72
21.5	15.53	16.6	21.77	23.4		21.5	20.1	19.88	26.06	28.76
22	16.27	16.09	21.22	22.61		22	18.88	19.37	26.76	28.69
22.5	15.27	16.21	21.45	22.96		22.5	20.57	18.63	25.41	28.12
23	16.34	17.81	21.4	22.75		23	21.02	19.93	27.21	29.43
23.5	15.58	16.86	21.44	22.8		23.5	19.47	20.17	29.18	31.1
24	16.19	16.47	21.33	22.35		24	18.37	19.12	27.2	30.1
24.5	17.01	17.53	21.44	22.98		24.5	19.04	19.28	23.52	27.12
25	14.65	17.08	21.11	22.5		25	22.45	21.17	24.25	25.54
25.5	14.89	16.19	21.44	22.7		25.5	19.76	20.7	23.8	26.36
26	15.77	16.38	21.41	23.19		26	18.13	21.1	24.06	26.32
26.5	14.88	16.95	21	22.32		26.5	20.28	21.21	24.81	28.04
27	16.32	17.02	20.67	22.5		27	19.83	21.19	25.69	27.94
27.5	15.53	16.99	21.17	21.85		27.5	20.18	21.79	25.87	29.54
28	15.99	17.31	19.8	20.87		28	18.05	20.88	25	28.22
28.5	15.4	15.04	19.99	22.15		28.5	19.57	19.16	24.74	27.18
29	14.64	16.54	20.33	20.92		29	19.55	20.66	25.57	26.99
29.5	16.04	18.25	18.77	20.78		29.5	21.79	19.65	24.45	25.33
30	15.91	17.05	22.68	22.23		30	22.71	19.81	23.01	25.27
30.5	13.99	15.13	21.8	22.19		30.5	20.16	18.71	21.93	23.62
31	15.4	14.46	19.78	21.08		31	20.04	19.29	23.1	22.76
31.5	16.04	18.11	19.71	21.19		31.5	20.16	19.54	23.46	26.9
32	16.3	16.74	20.34	21.41		32	22.8	22.05	24.05	25.93
32.5	17.42	18.02	22.2	22.6		32.5	22.24	20.49	23.53	24.85
33	15.61	15.87	21.54	22.84		33	20.08	19.61	24.77	28.32
33.5	15.45	17.47	22.3	22.69		33.5	21.64	19.85	23.3	25.4
34	19.21	18.8	20.82	21.6		34	21.59	19.98	21.28	25.04
34.5	17.79	18.44	21.03	22.35		34.5	19.79	19.71	20.13	24.23
35	16.09	18.12	21.62	21.77		35	20.11	19.22	19.88	24.06
35.5	14.66	15.12	21.51	21.34		35.5	20.7	20.55	20.13	23.2
36	17.44	18.22	20.58	19.87		36	20.37	19.82	21.02	24.96
36.5	16.04	19.26	20.54	21.83		36.5	19.06	18.83	20.57	21.03
37	14.63	17.34	21.15	18.04		37	18.54	16.78	22.35	20.28
37.5	16.85	17.68	21.19	17.15		37.5	19.32	18.25	23.38	21.71
38	17.37	15.89	20.39	17.36		38	18.78	18.02	25.63	23.14
38.5	15.78	19.07	20.32	18.13		38.5	16.73	17.47	23.52	21.78
39	19.44	20.98	22.04	17.47		39	17.41	16.84	22.08	24.14
39.5	19.41	19.82	22.15	19.28		39.5	19.27	18.24	23.21	26.53
40	13.64	17.8	21.22	16.89		40	20.71	20.32	21.84	27
40.5	14.69	18.42	22.26	18.84		40.5	19.71	18.11	23.3	28.44
41	17.87	19.36	21.95	17.59		41	19.83	18.55	22.59	24.16
41.5	18.33	16.7	21.36	17.85		41.5	20.72	18.88	26.82	27.41
42	15.07	18.85	18.58	17.58		42	18.73	17.2	27.09	31.67
42.5	15.93	17.73	17.79	17.9		42.5	21.13	20.25	23.88	29.41
43	15.49	18.04	17.11	17.1		43	18.8	18.56	25.79	31.05
43.5	17.84	19.7	17.37	17.08		43.5	20.22	18.18	23.72	28.98
44	17.98	18.3	17.35	16.99		44	19.19	17	28.47	32.22
44.5	17.87	17.82	17.77	17.05		44.5	20.84	16.58	25.49	30.99
45	16.71	18.16	17.77	17.66		45	20.29	16.69	27.27	30.39
45.5	18.08	20.18	17.43	17.4		45.5	20.36	17.45	30.92	29.83
46	16.25	16.35	16.99	16.53		46	17.55	14.35	31.33	28.55
46.5	17.28	16.53	17.24	16.91		46.5	19.66	14.24	30.38	30.85
47	15.26	14.79	17.08	17.08		47	19	13.8	29.35	26.75
47.5	10.79	13.23	17.01	17.34		47.5	18.64	14.7	28.59	24.83
48	11.12	12.3	17.65	16.71		48	18.93	15.87	26.81	22.91
48.5	10.45	12.79	16.69	17.11		48.5	16.38	13.06	27.83	24.96
49	11.1	10.89	17.18	17.42		49	16.89	13.91	29.43	25.75
49.5	15.16	12.94	17.87	17.58		49.5	17.59	13.54	28.7	25.27
50	15.87	13.58	16.97	16.9		50	18.08	14.26	29.49	26.58
50.5	15.78	13.33	18.06	17		50.5	17.69	14.03	26.28	25.05
51	15.1	12.35	18.09	17.41		51	19.22	14.22	25.71	23.57
51.5	16.27	14.35	16.91	17.41		51.5	15.68	12.13	24.96	27.63
52	14.8	14.14	17.29	17.37		52	19.11	15	25.92	26.51
52.5	14.61	12.9	17.23	17.59		52.5	19.77	15.1	24.53	26.41
53	15.12	14.07	16.53	16.78		53	18.47	14.69	27.07	25.61
53.5	15.68	13.3	16.81	17.19		53.5	17.09	12.15	25.03	24.07
54	14.02	9.78	18.13	17.63		54	17.94	12.66	25.33	24.37
54.5	17.03	13.2	17.43	17.41		54.5	17.77	13.02	25.06	25.11
55	15.54	13.06	17.4	17.37		55	19.67	14.59	26.58	26.04
55.5	15.17	11.56	17.81	18.3		55.5	17.89	12.8	25.1	24
56	14.47	9.31	17.1	17.48		56	21.38	16.42	24.94	23.75
56.5	13.95	9.36	17.56	17.51		56.5	19.62	14.69	25.54	27.68
57	14.47	9.44	18.08	18.05		57	18.38	14.11	23.65	23.95
57.5	14.25	9.27	18.99	18.13		57.5	19.36	14.86	25.02	23.49
58	11.53	9.14	18.48	17.82		58	19.45	14.66	25.87	25.86
58.5	10.95	7.79	18.27	17.27		58.5	13.36	12.51	24.78	22.88
59	11.87	8.5	18.86	19.04		59	17.73	14.27	24.75	25.26
59.5	11.97	7.15	16.79	17.49		59.5	15.54	13.6	25.84	26.34
60	11.42	8.14	17.92	17.39		60	17.96	14.19	26.8	25.29
60.5	11.85	7.08	18.14	17.63		60.5	12.12	12.25	27.59	24.89
61	12.11	8.22	16.66	16.62		61	12.74	11.59	26.14	27.04
61.5	11.33	7.4	17.35	17.58		61.5	17.76	13.23	23.43	24.75
62	12.62	7.79	18.11	17.6		62	16.44	11.27	23.77	22.59
62.5	12.04	7.74	16.82	16.79		62.5	14.28	12.45	25.54	24.92
63	12.15	8.43	18.55	17.91		63	16.62	11.23	25.39	23.98
63.5	11.17	6.45	18.35	17.43		63.5	14.84	9.78	23.43	23.36
64	10.05	5.87	17.18	17.33		64	15.49	10.55	22.82	23.28
64.5	13.76	8.86	17.4	16.4		64.5	12.84	7.79	22.64	23.45
65	11.97	8.43	18.84	17.46		65	14.45	9.91	22.7	25.62
65.5	12.29	7.1	17.69	17.24		65.5	12.97	7.74	21.48	23.31
66	12.35	8.02	18.85	17.76		66	13.66	8.34	15.39	19.2
66.5	12.7	8.34	17.81	17.38		66.5	14.98	10.19	18.19	19.71
67	12.19	8.3	16.84	16.91		67	15.53	10.35	16.68	17.02
67.5	12.59	7.74	17.24	21.64		67.5	14.93	9.92	17.5	17.03
68	12.76	7.63	18.45	21.91		68	14.94	9.4	16.96	16.1
68.5	14.15	8.72	17.93	21.47		68.5	16.41	11.14	17.21	16.62
69	11.86	7.75	17.26	20.88		69	15.59	10.29	16.92	15.7
69.5	10.3	5.33	17.54	21.13		69.5	16.1	10.82	17.6	17.15
70	9.58	4.17	17.95	21.56		70	16.14	10.54	17.42	16.56
70.5	10.19	4.74	18.46	17.43		70.5	16.16	11.68	17.21	16.21
71	10.42	5.34	17.26	17.42		71	16.41	12.53	18.06	16.38
71.5	10.43	6.09	17.9	19.52		71.5	15.49	10.23	16.82	16.34
72	10.75	5.8	17.95	18.09		72	16.77	11.03	17.61	17.34
72.5	9.61	4.92	18.08	17.7		72.5	15.91	10.41	17.5	17.12
73	9.83	5.09	17.49	20.98		73	15.4	10.28	16.76	16.15
73.5	11.7	6.3	17.24	21.38		73.5	17.23	11.74	14.88	14.67
74	10.07	5.09	17.48	20.83		74	15.7	10.85	15.83	14.78
74.5	10.22	6.86	16.76	16.85		74.5	17.77	15.22	18.34	18.07
75	10.21	6.13	17.13	16.79		75	15.56	13.7	18.66	18.9
75.5	10.96	6.17	16.38	17.31		75.5	16	14.18	17.73	16.75
76	11.67	6.77	16.73	17.02		76	14.53	13.65	16.48	20.27
76.5	12.16	7.29	17.31	17.05		76.5	13.71	13.04	16	21.03
77	10.48	6.57	17.98	18.25		77	15.64	13.24	16.06	20.28
77.5	11.06	5.94	17.33	16.94		77.5	16.66	13.41	16.73	20.07
78	11.56	6.4	17.29	17.31		78	16.53	12.5	15.65	19.62
78.5	12.48	7.77	16.78	17.16		78.5	17.13	14.65	16.72	20.35
79	12.39	8.82	17.33	17.1		79	13.62	11.88	17.7	20.5
79.5	10.42	7.45	17.93	17.62		79.5	15.16	12.49	16.01	20.49
80	11.09	9.09	17.51	17.31		80	13.51	6.87	17.3	19.58
80.5	11.59	8.42	17.19	16.82		80.5	17.5	10.01	15.99	17.48
81	9.26	6.07	16.85	16.45		81	15.43	10.74	15.63	16.76
81.5	11.16	6.78	16.84	17.6		81.5	13.07	10.99	16.86	17.93
82	11.81	8.18	17.84	18		82	10.64	9.14	17.03	17.67
82.5	10.18	6.5	16.18	17.57		82.5	12.6	9.32	15.68	18.19
83	9.75	6.04	17	16.89		83	12.84	8.26	15.93	17.34
83.5	10.49	6.59	17.55	17.43		83.5	12.32	8.56	16.24	17.6
84	13.15	7.93	17.43	17.22		84	9.53	6.2	16.19	17.8
84.5	11.97	8.26	16.54	16.96		84.5	10.01	8.61	15.61	16.19
85	13.22	8.54	16.43	16.31		85	13.32	9.62	15.99	17.65
85.5	12.76	8.37	17.47	17.3		85.5	13.05	8.65	15.11	17.2
86	10.07	6.95	16.67	17.38		86	9.2	8.04	16.76	19.76
86.5	11.55	7.51	17.68	17.47		86.5	6.61	8.11	16.57	18.45
87	10.98	7.79	17.67	17.07		87	8.38	8.81	15.98	18.36
87.5	11.11	7.4	17.46	17.11		87.5	8.38	7.56	18.3	21.88
88	11.38	7.87	18.08	17.83		88	8.71	9.62	19.87	23.65
88.5	11.71	7.87	18.76	18.41		88.5	9.49	8.9	16.76	22.31
89	12.01	8.76	18.64	17.83		89	6.74	7.84	15.98	20.7
89.5	12.13	8.59	17.78	17.9		89.5	7.53	7.91	15.27	20.16
90	12.98	9.18	18.61	17.43		90	5.13	6.91	16.35	21.39
90.5	10.11	6.99	19.11	18.32		90.5	4.6	7.69	14.79	19.95
91	10.77	7.11	17.55	17.58		91	3.85	7.56	15.75	20.97
91.5	10.11	6.78	18.77	18.05		91.5	4.75	8.99	18.31	21.21
92	9.84	6.11	18.12	18.13		92	3.95	7.03	15.68	19.4
92.5	11.44	8.29	18.04	18.22		92.5	3.9	7.25	16.64	17.11
93	9.72	6.51	17.89	17.95		93	4.65	7.55	14.54	17.93
93.5	10.48	6.31	17.36	17.59		93.5	3.4	7.67	14.85	18.47
94	11.23	7.6	19.2	17.87		94	3.56	6.93	16.07	20.34
94.5	9.95	8	17.3	17.14		94.5	3.88	8	16.77	21.5
95	10.05	7.09	17.87	18.6		95	3.93	7.34	16.44	21.67
95.5	9.89	7.78	18.18	18.12		95.5	3.18	7.18	16.35	21.42
96	10.66	6.47	17.4	17.71		96	4.62	7.5	15.21	18.94
96.5	10.36	6.55	17.46	17.27		96.5	3.64	6.93	16.03	18.55
97	10.01	5.04	17.7	17.81		97	3.91	7.28	15.4	19.64
97.5	9.88	6.38	17.45	17.09		97.5	4.25	7.32	17.71	16.97
98	10.75	7.54	18.17	17.54		98	4.01	6.99	17.03	16.22
98.5	11.39	8.13	18.22	18.06		98.5	4.89	7.87	18.12	17.47
99	10.34	7.38	17.7	17.99		99	4.72	7.76	16.71	17.05
99.5	10.56	7.14	18.49	18.34		99.5	3.9	7.74	18.54	18.9
100	10	6.91	17.35	17.72		100	4.37	7.69	18.62	17.75

## Sheet: Fig.4g-h
	BsEst			ΔBsEst
60-70	0.14	0	0	1	1	0.86
70-80	0	0.28	0	1	1	0.86
80-90	0	0.28	0	1	1	0.83
90-100	0.17	0	0.28	1	1	0.83
	ChryBHETase			ΔChryBHETase
60-70	0	0.14	0	0.43	1	0.86
70-80	0	0.14	0.28	1	1	0.83
80-90	0	0.28	0.14	1	1	0.86
90-100	0.43	0.28	0.43	1	0.86	1

## Sheet: Fig.5b-i
Time (h)	DepoPETase			DepoPETase+ΔBsEst			DepoPETase+ΔChryBHETase
0	0	0	0	0	0	0	0	0	0
24	2.34	2.98	2.98	4.43	5.98	6.32	5	3.36	6.03
48	8.35	7.37	7.37	18.98	14.33	20.2	13.33	10.45	16.6
72	16.98	10.99	10.99	25.9	20.4	27.5	24.7	20.5	28.93
96	19.03	17.82	17.82	32.97	27.87	35.32	30.8	27.64	32.88
120	22.21	26.45	23.45	35.6	32.88	36.43	31.9	29.9	33
Time (h)	FAST-PETase			FAST-PETase+ΔBsEst			FAST-PETase+ΔChryBHETase
0	0	0	0	0	0	0	0	0	0
24	2.89	1.67	3.45	3.33	4.32		3.54	3.98	2.33
48	7.88	6.72	6.34	12.25	14.92	10.88	10.57	7.17	14.33
72	10.88	9.35	12.55	18.66	14.22	22.89	15.67	12.67	17.01
96	18.64	15.98	18.56	27.32	24.76	30.22	23.41	20.54	25.89
120	23.47	22.05	18.79	29.55	25.12	34.12	27.54	25.67	31.78
Time (h)	PETase			PETase+ΔBsEst			PETase+ΔChryBHETase
0	0	0	0	0	0	0	0	0	0
24	0.023	0.034	0.045	0.2	0.07	0.12	0.2	0.07	0.16
48	0.056	0.045	0.078	0.17	0.25	0.19	0.16	0.24	0.2
72	0.122	0.088	0.167	0.28	0.25	0.3	0.25	0.2	0.28
96	0.156	0.157	0.223	0.32	0.36	0.48	0.35	0.39	0.3
120	0.189	0.23	0.204	0.65	0.57	0.66	0.48	0.38	0.67
Time (h)	LCC			LCC+ΔBsEst			LCC+ΔChryBHETase
0	0	0	0	0	0	0	0	0	0
24	0.89	0.62	1.02	2.67	1.34	3.33	1.22	0.98	2.23
48	2.87	2.03	2.88	3.58	4.82	5.48	2.55	1.78	3.23
72	4.12	6.58	3.34	7.92	6.88	8.72	6.92	5.98	7.88
96	6.09	8.12	5.07	12.03	10.56	13.23	9.35	8.45	10.33
120	7.78	5.35	8.58	12.47	11	13.99	11.4	10.02	12.2
Time (h)	ICCG			ICCG+ΔBsEst			ICCG+ΔChryBHETase
0	0	0	0	0	0	0	0	0	0
24	2.23	2.88	2.88	5.32	4.12	8.34	4.98	6.34	7.45
48	7.56	6.92	6.92	11.09	13.34	15.52	11.88	9.12	13.33
72	9.88	10.02	10.02	13.87	15.23	16.33	14.43	12.77	15.45
96	13.56	12.67	12.67	19.98	20.01	18.55	15.67	17.55	14.74
120	14.23	14.29	14.29	21.44	21.79	19.34	18.78	16.2	18.33
Time (h)	DuraPETase			DuraPETase+ΔBsEst			DuraPETase+ΔChryBHETase
0	0	0	0	0	0	0	0	0	0
24	0.75	1.09	0.22	2.89	2	3.45	1.88	1	2.56
48	2.08	1.65	2.56	3.67	4.5	3.23	3	3.98	2.03
72	4.78	3.87	6.9	7.05	6.32	7.92	8.12	9	6.89
96	7.12	8.45	5.88	10.24	12.59	8.21	11.34	13.21	8.92
120	9.23	10.83	7.34	14.54	16.33	11.21	12.35	10.03	14.92
Time (h)	ThermoPETase			ThermoPETase+ΔBsEst			ThermoPETase+ΔChryBHETase
0	0	0	0	0	0	0	0	0	0
24	0.17	0.055	0.23	0.32	0.48	0.12	0.12	0.1	0.28
48	0.23	0.32	0.37	0.72	0.89	0.53	0.42	0.33	0.54
72	0.52	0.45	0.62	0.88	0.53	1.23	0.82	1	0.65
96	0.72	0.51	0.88	1.32	1.03	1.56	1.29	1.1	1.56
120	0.87	0.75	0.92	1.56	1.21	1.82	1.42	1.23	1.67
	PETase			With ΔBsEst			With ΔChryBHETase			DepoPETase			With ΔBsEst			With ΔChryBHETase			FAST-PETase			With ΔBsEst			With ΔChryBHETase			DuraPETase			With ΔBsEst			With ΔChryBHETase			ThermoPETase			With ΔBsEst			With ΔChryBHETase			LCC			With ΔBsEst
BHET +MHET released (mM)	0.156	0.093	0.057	0	0	0	0	0	0	11.96	7.51	6.3	0	0	0	0	0	0	5.16	3.9	1.56	0	0	0	0	0	0	2.75	4	1.01	0	0	0	0	0	0	0.17	0.16	0.14	0	0	0	0	0	0	2.79	1.88	1.17	0
	PETase					DepoPETase				FAST-PETase				DuraPETase				ThermoPETase				LCC					ICCG
	PETase					DepoPETase				FAST-PETase				DuraPETase				ThermoPETase				LCC					ICCG
[truncated: 14 more columns]

## Sheet: Fig.6d
Milk-tea container	71.0919	65.0215	63.1761
COSTA container	64.3785	61.7065	59.6858
Water container	69.3384	62.5331	65.7562
Water container	51.5028	58.8591	57.0222
Cola container	69.2465	64.9296	61.431
Coffee cap	64.1948	61.2473	59.2266
Coffer container	45.9834	55.0849	53.1561
Cookies container	69.0628	66.2155	62.2576
Sugar container	65.0215	67.134	69.5221
Blueberry container	66.4911	62.7169	59.7777
Marinated plum container	55.1768	50.5843	47.8205
Lemon container	55.1768	49.6574	45.9834
Plum container	60.4206	57.5733	55.4524
Egg container	62.4413	51.5947	56.279
Tomato container	66.2155	58.8591	62.5331
Pineapple container	63.3681	55.1768	58.8591
Pipette	45.065	39.5456	47.8205
Hand sanitizer container	68.3281	65.4807	63.3681
Repellent container	45.065	50.5843	53.3398
Commercial PET film	67.134	64.654	69.7058
Commercial PET powder	73.5718	67.134	69.8895

[truncated: 26 more sheets: Table 1, Fig.S2, Fig.S5, Fig.S6, Fig.S7, Fig.S8, Fig.S9, Fig.S11, Fig.S12, Fig.S13, Fig.S14, Fig.S15, Fig.S16, Fig.S17, Fig.S18, Fig.S19, Fig.S20, Fig.S24, Fig.S25, Fig.S29 …]
